# Supplementary material for: A longitudinal two-year survey of the prevalence of trypanosomes in domestic cattle in Ghana by massively parallel sequencing of barcoded amplicons
Source: PLoS Negl Trop Dis. 2022 Apr 20;16(4):e0010300. doi: 10.1371/journal.pntd.0010300 (PMC9060370; doi:10.1371/journal.pntd.0010300)
Supplement: S1 Table — The cattle at each site are listed in the separate tables. (S1A) The time points for collection of blood and various drug treatments for the Adidome site. AAT treatments in red and light blue, for other infections in grey. (S1B) The time points for collection of blood for analysis are shown for the Accra site. (XLSX) [file pntd.0010300.s003.xlsx]

## Sheet: Table S1 key
Table S1
Details of age, sex and breed of cattle used in the study. The cattle at each site are listed in the separate tables.
Table S1A. The time points for collection of blood and various drug treatments for the Adidome site. AAT treatments in red and light blue, for other infections in grey.
Table S1B. The time points for collection of blood for analysis are shown for the Accra site

## Sheet: S1A Adidome
Table S1A. Details of the cattle at Adidome
						Time Point for blood collection / drug treatment
ID	Tag	Breed		Time point 1 age (months)		1	2	Isometamidium	3	4	5	6	Isometamidium, Diminazene	7	Flumethrin	8	Flumethrin	9	Diminazene, Flumethrin, Oxytetracyclin	10	Albendazole	11	12	Diminaziene, Flumethrin	13	14	Isometamidium, Albendazole	15	16	Diminazene	17	Diminazene, Flumethrin, Albendazole	18
					days:	1	35	82	85	140	182	231	252	272	296	301	336	336	361	365	394	399	441	445	475	510	546	552	601	613	657	665	713
Ad41	AD-07741	Sanga	Bull	4
Ad42	AD-07742	Sanga	Heifer	3
Ad43	AD-07743	Sanga	Heifer	4
Ad44	AD-07744	Sanga	Bull	4																Died
Ad45	AD-07745	Sanga	Bull	4																				Died
Ad46	AD-07746	Sanga	Bull	3
Ad47	AD-07747	Sanga	Heifer	4
Ad48	AD-07748	Sanga	Heifer	4
Ad49	AD-07749	Sanga	Bull	3
Ad51	AD-07751	Sanga	Bull	3
Ad52	AD-07752	Sanga	Bull	4													Died
Ad53	AD-07753	Sanga	Bull	2
Ad54	AD-07754	Sanga	Heifer	3
Ad55	AD-07755	Sanga	Heifer	4
Ad56	AD-07756	Sanga	Heifer	2
Ad82	AD-07782	Sanga	Heifer	4
Ad83	AD-07783	Sanga	Bull	4
						23 May 2014	26 June 2014	12 August 2014	15 August 2014	9 October 2014	20 November 2014	8 January 2015	29 January 2015	18 February 2015	14 March 2015	19 March 2015	23 April 2015	23 April 2015	18 May 2015	22 May 2015	20 June 2015	25 June 2015	6 August 2015	10 August 2015	10 September 2015	15 October 2015	20 November 2015	26 November 2015	14 January 2016	26 January 2016	10 March 2016	18 March 2016	5 May 2016
						Key
							Blood sample collected
							Isometamidum chloride: Lobidium							Trypanosomiasis
							Diminazene aceturate: Sequzene Forte							Trypanosomiasis
							Flumethrin: Pour-on							Ticks
							Albendazole							Helminths
							Oxytetracyclin							Bacteria

## Sheet: S1B Accra 
Table S1B. Details of the cattle at the University of Ghana farm in Accra
						Time Point for blood collection
ID	Tag	Breed		Time point 1 age (months)		1	2	3	4	5	6	7	8	9	10	11	12	13	14	15	16	17	18
					days:	1	33	84	138	181	240	271	301	335	365	399	441	476	511	553	602	658	724
UG01	UG-160	Sanga	Bull	7							Died
UG02	UG-184	West African Short Horn	Heifer	6
UG03	UG-153	West African Short Horn	Bull	7																		Died
UG04	UG-159	Sanga	Bull	7
UG05	UG-182	Sanga Cross	Heifer	6
UG06	UG-161	Sanga	Heifer	7
UG07	UG-169	Sanga Cross	Heifer	7
UG08	UG-179	West African Short Horn	Heifer	6
UG09	UG-166	Sanga Cross	Heifer	6
UG10	UG-164	Sanga Cross	Heifer	6
UG11	UG-178	West African Short Horn	Bull	6
UG12	UG-158	Sanga	Bull	7											Sold
UG13	UG-165	Sanga Cross	Heifer	7
UG14	UG-185	West African Short Horn	Heifer	6
UG15	UG-156	West African Short Horn	Bull	6
UG16	UG-181	Sanga Cross	Heifer	6
UG17	UG-177	Sanga Cross	Bull	6
UG18	UG-168	Sanga Cross	Bull	6
UG19	UG-176	Sanga Cross	Heifer	6
UG20	UG-155	West African Short Horn	Bull	7
						20 May 2014	23 June 2014	13 August 2104	6 October 2014	18 November 2014	16 January 2015	16 February 2015	18 March 2015	21 April 2015	20 May 2015	23 June 2015	4 August 2015	8 September 2015	13 October 2015	24 November 2015	12 January 2016	8 March 2016	3 May 2016
						Key
							Blood sample collected
