# Supplementary material for: A longitudinal two-year survey of the prevalence of trypanosomes in domestic cattle in Ghana by massively parallel sequencing of barcoded amplicons
Source: PLoS Negl Trop Dis. 2022 Apr 20;16(4):e0010300. doi: 10.1371/journal.pntd.0010300 (PMC9060370; doi:10.1371/journal.pntd.0010300)
Supplement: S2 Table — (XLSX) [file pntd.0010300.s004.xlsx]

## Sheet: S2
Table S2. Barcoded oligonucleotide sequences used for second amplification prior to sequencing
Bar coded inner forward	timepoint		Bar coded inner reverse	Cow
TCGA GAGGAGGAYGTKGGAGGAGTACTA	1		TCGA CTGATCACYTCCCAGAACTT	Ad 37
TCAG GAGGAGGAYGTKGGAGGAGTACTA	2		TCAG CTGATCACYTCCCAGAACTT	Ad 41
TCGG GAGGAGGAYGTKGGAGGAGTACTA	3		TCGG CTGATCACYTCCCAGAACTT	Ad 42
TCAA GAGGAGGAYGTKGGAGGAGTACTA	4		TCAA CTGATCACYTCCCAGAACTT	Ad 43
CTGA GAGGAGGAYGTKGGAGGAGTACTA	5		CTGA CTGATCACYTCCCAGAACTT	Ad 44
CTAG GAGGAGGAYGTKGGAGGAGTACTA	6		CTAG CTGATCACYTCCCAGAACTT	Ad 45
CTGG GAGGAGGAYGTKGGAGGAGTACTA	7		CTGG CTGATCACYTCCCAGAACTT	Ad 46
CTAA GAGGAGGAYGTKGGAGGAGTACTA	8		CTAA CTGATCACYTCCCAGAACTT	Ad 47
TTGA GAGGAGGAYGTKGGAGGAGTACTA	9		TTGA CTGATCACYTCCCAGAACTT	Ad 48
TTAG GAGGAGGAYGTKGGAGGAGTACTA	10		TTAG CTGATCACYTCCCAGAACTT	Ad 49
TTGG GAGGAGGAYGTKGGAGGAGTACTA	11		TTGG CTGATCACYTCCCAGAACTT	Ad 51
TTAA GAGGAGGAYGTKGGAGGAGTACTA	12		TTAA CTGATCACYTCCCAGAACTT	Ad 52
CCGA GAGGAGGAYGTKGGAGGAGTACTA	13		CCGA CTGATCACYTCCCAGAACTT	Ad 53
CCAG GAGGAGGAYGTKGGAGGAGTACTA	14		CCAG CTGATCACYTCCCAGAACTT	Ad 54
CCGG GAGGAGGAYGTKGGAGGAGTACTA	15		CCGG CTGATCACYTCCCAGAACTT	Ad 55
CCAA GAGGAGGAYGTKGGAGGAGTACTA	16		CCAA CTGATCACYTCCCAGAACTT	Ad 56
GATC GAGGAGGAYGTKGGAGGAGTACTA	17		GATC CTGATCACYTCCCAGAACTT	Ad 57
GACT GAGGAGGAYGTKGGAGGAGTACTA	18		GACT CTGATCACYTCCCAGAACTT	Ad 58
			GATT CTGATCACYTCCCAGAACTT	Ad 59
			GACC CTGATCACYTCCCAGAACTT	Ad 80
			AGTC CTGATCACYTCCCAGAACTT	Ad 81
			AGCT CTGATCACYTCCCAGAACTT	Ad 82
			AGTT CTGATCACYTCCCAGAACTT	Ad 83
			AGCC CTGATCACYTCCCAGAACTT	UG 1
			AATC CTGATCACYTCCCAGAACTT	UG 2
			AACT CTGATCACYTCCCAGAACTT	UG 3
			AATT CTGATCACYTCCCAGAACTT	UG 4
			AACC CTGATCACYTCCCAGAACTT	UG 5
			GGTC CTGATCACYTCCCAGAACTT	UG 6
			GGCT CTGATCACYTCCCAGAACTT	UG 7
			GGTT CTGATCACYTCCCAGAACTT	UG 8
			GGCC CTGATCACYTCCCAGAACTT	UG 9
			GCAT CTGATCACYTCCCAGAACTT	UG 10
			GCTA CTGATCACYTCCCAGAACTT	UG 11
			CGAT CTGATCACYTCCCAGAACTT	UG 12
			CGTA CTGATCACYTCCCAGAACTT	UG 13
			TAGC CTGATCACYTCCCAGAACTT	UG 14
			TACG CTGATCACYTCCCAGAACTT	UG 15
			CATG CTGATCACYTCCCAGAACTT	UG 16
			CAGT CTGATCACYTCCCAGAACTT	UG 17
			GTAC CTGATCACYTCCCAGAACTT	UG 18
			GTCA CTGATCACYTCCCAGAACTT	UG 19
			TGAC CTGATCACYTCCCAGAACTT	UG 20
