# Supplementary material for: A longitudinal two-year survey of the prevalence of trypanosomes in domestic cattle in Ghana by massively parallel sequencing of barcoded amplicons
Source: PLoS Negl Trop Dis. 2022 Apr 20;16(4):e0010300. doi: 10.1371/journal.pntd.0010300 (PMC9060370; doi:10.1371/journal.pntd.0010300)
Supplement: S3 Table — (S3A) Total trypanosome read counts allocated to individual cattle and time points. (S3B) Calculation of herd averages for total trypanosome reads. (S3C) Variation in total trypanosomes over the time course at each location. (S3D) Calculation of herd averages for each trypanosome species. (S3E) Herd average read counts for each trypanosome species at each timepoint. (S3F) Average read counts per cow over 18 timepoints separated by gender. (S3G) Average read counts in Accra over 18 timepoints separated by breed. (S3H) Read counts for trypanosomes species in individual cattle at Adidome. (S3I) Read counts for trypanosome species in individual cattle in Accra. (S3J) Average read counts per cow over the time course. (XLSX) [file pntd.0010300.s005.xlsx]

## Sheet: Table S3 key
	Table S3	Number and analysis of read counts for cattle over the two years of the study.
	Table S3A	Total trypanosome read counts allocated to individual cattle and time points
	Table S3B	Calculation of herd averages for total trypanosome reads
	Table S3C	Variation in total trypanosomes over the time course at each location
	Table S3D	Calculation of herd averages for each trypanosome species
	Table S3E	Herd average read counts for each trypanosome species at each timepoint
	Table S3F	Average read counts per cow over 18 timepoints separated by gender
	Table S3G	Average read counts in Accra over 18 timepoints separated by breed
	Table S3H	Read counts for trypanosomes species in individual cattle at Adidome
	Table S3I	Read counts for trypanosome species in individual cattle in Accra
	Table S3J	Average read counts per cow over the time course

## Sheet: S3A total counts
Table S3A
Total trypanosome read counts allocated to individual cattle and time points
Grey boxes are the reads allocated to absent samples
Timepoint	Ad41	Ad42	Ad43	Ad44	Ad45	Ad46	Ad47	Ad48	Ad49	Ad51	Ad52	Ad53	Ad54	Ad55	Ad56	Ad83		Timepoint
1	175	105902	312	54598	41161	50323	388	19246	10690	24776	4479	138027	28764	10844	118349	616		1
2	14262	40531	621	40198	24708	82314	310	289	88	1195	1178	111704	30468	11478	122325	40287		2
3	25090	8666	374	680	156148	66014	4217	541	15005	1131	96	98765	65880	16762	73596	49840		3
4	37779	114782	73	183099	345	105241	40364	4683	117	24026	24102	85504	59212	282	583	42		4
5	44214	37787	609	779	423	194937	417	57624	14651	102811	88	171882	80824	5995	88450	102		5
6	16832	56574	192	406	26007	95589	28775	50982	193	48048	568	95630	28274	2714	45509	866		6
7	304	1780	427	143272	590	300	12990	106605	33467	197	197	14824	64530	11842	136524	5537		7
8	28368	323672	303	22047	179833	569	535	2036	800	84722	76679	290	50710	16742	78348	478093		8
9	25197	34415	65	1044	228940	140916	92743	437	854	1848	235	116643	38389	299	816	114429		9
10	22239	158437	218		162565	129520	71735	21060	729	55306	231	92503	28904	12015	84803	14053		10
11	13165	169	206		181368	68653	50714	58678	376	55360		73376	31810	125	73584	4743		11
12	32237	281	423		138912	586	124980	106980	543	142677		119848	39808	153	90603	1561		12
13	19486	132	163			5176	89023	32932	64820	88312		89325	39985	358	41794	13980		13
14	20237	52777	278			110383	1771	289	27019	483		109094	151215	9571	75406	1506		14
15	392	4173	83			107385	39275	41070	686	350		111366	103769	13818	481	6299		15
16	25098	1427	292			229159	49776	39430	1668	823		212456	137113	38681	62876	2113		16
17	7688	152	6602			65063	67798	30429	44759	49987		58457	80123	7557	54897	13453		17
18	15582	821	233			111868	65704	22374	66	340		77318	111824	17410	55797	109		18
Timepoint	UG01	UG02	UG03	UG04	UG05	UG06	UG07	UG08	UG09	UG10	UG11	UG12	UG13	UG14	UG15	UG16	UG17	UG18	UG19	UG20		Timepoint
1	43746	205	116	2220	46113	4305	17410	3963	67	26137	9	2752	31458	9702	93904	84158	30	14	21	68		1
2	41156	4441	21954	1297	13462	19637	9008	3957	55	18	15811	131	2284	40976	54678	7511	82730	8828	41	80		2
3	63358	13257	1452	10520	6260	5492	20840	42	49674	41152	108	263	15905	82373	69	35	335	6555	30	14		3
4	64727	276	104	4176	8154	17186	440	32	56157	1049	11386	1710	105801	34	3461	44	17045	18	44	41		4
5	106012	5480	1264	32	7646	25189	25133	16390	77964	31494	29049	214	70485	90	42964	2358	476	16714	29	36		5
6	34	4165	7277	842	122	41710	34	37	24348	46603	11	7281	63	20587	27131	70	192	938	60	41572		6
7	44	7827	75042	2008	174	66224	57	8586	61	49503	6	4782	124021	345	56978	116	33752	18807	44	20		7
8		14799	11722	1832	596	14147	12678	10705	8585	20357	55	359	2445	20013	116	687	1682	26136	89	189391		8
9		39218	905	9889	171	7678	1993	5592	58473	42	177	234	8915	53	128	60	940	5021	75	99970		9
10		655	30410	28852	848	226	18582	11528	85053	34	23	821	3213	15120	19458	71	40	73728	30	61		10
11		23019	34272	14686	4475	19403	11311	3323	58128	27	12963		23799	412	48	36	10	2633	614	116		11
12		22402	17	7109	4264	11468	21	3869	81	49	7588		5498	69141	130	45	3196	26	54	82		12
13		36194	46	45044	19726	17591	46	20	76771	68972	18		18906	22118	17750	39	12	3486	28301	26		13
14		668	14993	20353	1919	15630	48	5316	48245	53	32		55080	38959	70	16902	43214	16445	53	36		14
15		11013	55408	52662	218	29655	106	3685	72835	26	53		24643	61254	110	26020	478	12	42	37478		15
16		33140	21	2180	53	161	41	29	143	59	36350		7367	48668	16000	27	361	20	85256	31		16
17		3096	9	9505	50	8661	967	1451	49951	112	63		34000	35126	113	15	94	10	26775	47		17
18		15267	85	28835	63	296	18447	3214	66623	58	28		41669	51199	532	48	8466	28	6	73		18

## Sheet: S3B calculation of averages 1
Table S3B
Calculation of averages of total trypanosme reads for individual cattle and time points
Timepoint	Ad41	Ad42	Ad43	Ad44	Ad45	Ad46	Ad47	Ad48	Ad49	Ad51	Ad52	Ad53	Ad54	Ad55	Ad56	Ad83		average
1		105902	312	54598	41161	50323	388	19246	10690	24776	4479	138027	28764	10844	118349	616		40565
2	14262	40531	621	40198	24708	82314	310	289	88	1195	1178	111704	30468	11478	122325	40287		32622.2
3	25090	8666	374	680	156148	66014	4217	541	15005	1131	96	98765	65880	16762	73596	49840		36425.3
4	37779	114782	73	183099	345	105241	40364	4683	117	24026	24102	85504	59212	282	583	42		42514.6
5	44214	37787	609	779	423	194937	417	57624	14651	102811	88	171882	80824	5995	88450	102		50099.6
6	16832	56574	192	406	26007	95589	28775	50982	193	48048	568	95630	28274	2714	45509	866		31072.4
7	304	1780	427	143272	590	300	12990	106605	33467	197	197	14824	64530	11842	136524	5537		33336.6
8	28368	323672	303	22047	179833	569	535	2036	800	84722	76679		50710	16742	78348	478093		89563.8
9	25197	34415	65	1044	228940	140916	92743			1848	235	116643	38389	299	816	114429		56855.6
10	22239	158437	218		162565	129520	71735	21060	729	55306	231	92503	28904	12015	84803	14053		56954.5
11	13165	169	206		181368	68653	50714	58678	376	55360		73376	31810	125	73584	4743		43737.6
12	32237	281	423		138912	586	124980	106980	543	142677		119848	39808	153	90603	1561		57113.7
13	19486	132	163			5176	89023	32932	64820	88312		89325	39985	358	41794	13980		37345.1
14	20237	52777	278			110383	1771	289	27019			109094	151215	9571	75406	1506		46628.8
15	392	4173	83			107385	39275	41070	686	350		111366	103769	13818	481	6299		33011.3
16	25098	1427	292			229159	49776	39430	1668	823		212456	137113	38681	62876	2113		61608.6
17	7688	152	6602			65063	67798	30429	44759	49987		58457	80123	7557	54897	13453		37458.8
18	15582	821	233			111868	65704	22374	66			77318	111824	17410	55797	109		39925.5
average	20480.6	52359.9	637.444	49569.2	95083.3	86888.7	41195.3	35014.6	12686.9	42598.1	10785.3	104513	65089	9813.67	66930.1	41534.9
Timepoint	UG01	UG02	UG03	UG04	UG05	UG06	UG07	UG08	UG09	UG10	UG11	UG12	UG13	UG14	UG15	UG16	UG17	UG18	UG19	UG20	average
1	43746	205	116	2220	46113	4305	17410	3963	67	26137	9	2752	31458	9702	93904	84158	30	14	21	68	19280.5
2	41156	4441	21954	1297	13462	19637	9008	3957	55	18	15811	131	2284	40976	54678	7511	82730	8828	41	80	17261.8
3	63358	13257	1452	10520	6260	5492	20840	42	49674	41152	108	263	15905	82373	69	35	335	6555	30		16722.1
4	64727	276	104	4176	8154	17186	440	32	56157	1049	11386	1710	105801	34	3461	44	17045	18	44	41	15360.2
5	106012	5480	1264		7646	25189	25133	16390	77964	31494	29049	214	70485	90	42964	2358	476	16714			26995.4
6		4165	7277	842	122	41710	34	37	24348	46603	11	7281	63	20587	27131	70	192	938	60	41572	10081.7
7		7827	75042	2008	174	66224	57	8586	61	49503	6	4782	124021	345	56978	116	33752	18807	44	20	24907.4
8		14799	11722	1832	596	14147	12678	10705	8585	20357	55	359	2445	20013	116	687	1682	26136	89	189391	8166.83
9		39218	905	9889	171	7678	1993	5592	58473	42	177	234	8915	53	128	60	940	5021	75	99970	7753.56
10		655	30410	28852	848	226	18582	11528	85053	34	23	821	3213	15120	19458		40	73728	30	61	16977.7
11		23019	34272	14686	4475	19403	11311	3323	58128	27	12963		23799	412	48		10	2633	614	116	13070.2
12		22402		7109	4264	11468	21	3869	81	49	7588		5498	69141	130	45	3196	26	54		8433.81
13		36194		45044	19726	17591	46		76771	68972	18		18906	22118	17750		12	3486	28301	26	25352.5
14		668	14993	20353	1919	15630	48	5316	48245	53	32		55080	38959	70	16902	43214	16445	53	36	16351.8
15		11013	55408	52662	218	29655	106	3685	72835	26	53		24643	61254	110	26020	478	12	42	37478	19895.3
16		33140		2180	53		41	29	143	59	36350		7367	48668	16000	27	361	20	85256		15312.9
17		3096	9	9505	50	8661	967	1451	49951	112	63		34000	35126	113	15	94	10	26775	47	9999.88
18		15267	85	28835	63	296	18447	3214	66623	58	28		41669	51199	532	48	8466	28		73	14678.6
average	63799.8	13062.3	17000.9	14235.9	6350.78	17911.6	7620.11	4807	40734.1	15874.7	6318.33	1854.7	31975.1	28676.1	18535.6	9206.4	10725.2	9967.72	8845.56	26355.6

## Sheet: S3C average herd counts  time
Table S3C
Average read counts per cow in each location at each timepoint, comparison between Adidome and Accra
Timepoint	Adidome	Accra
1	40565	19280.5
2	32622.2	17261.8
3	36425.3	16722.1
4	42514.6	15360.2
5	50099.6	26995.4
6	31072.4	10081.7
7	33336.6	24907.4
8	89563.8	8166.83
9	56855.6	7753.56
10	56954.5	16977.7
11	43737.6	13070.2
12	57113.7	8433.81
13	37345.1	25352.5
14	46628.8	16351.8
15	33011.3	19895.3
16	61608.6	15312.9
17	37458.8	9999.88
18	39925.5	14678.6

## Sheet: S3D average species count calc
Table S3D
Calculation of group averages for each trypanosme species in each cow at each timepoint
	Ad41					Ad42						Ad43						Ad44						Ad45						Ad46						Ad47						Ad48						Ad49
Time Point	Tb	Tc	Tt	Tv		Time Point	Tb	Tc	Tt	Tv		Time Point	Tb	Tc	Tt	Tv		Time Point	Tb	Tc	Tt	Tv		Time Point	Tb	Tc	Tt	Tv		Time Point	Tb	Tc	Tt	Tv		Time Point	Tb	Tc	Tt	Tv		Time Point	Tb	Tc	Tt	Tv		Time Point	Tb
1						1	68034	932	3104	33832		1	126	14	29	143		1	4204	842	3762	45790		1	2231	1127	3243	34560		1	2079	1019	2697	44528		1	102	25	41	220		1	1760	444	2907	14135		1	1316
2	936	154	5238	7934		2	4688	773	2793	32277		2	204	232	28	157		2	4905	890	2810	31593		2	17607	153	5892	1056		2	14601	1466	5356	60891		2	123	4	23	160		2	158	4	15	112		2	43
3	5636	3690	6967	8797		3	410	272	336	7648		3	63	63	31	217		3	114	12	152	402		3	75660	2002	43512	34974		3	2772	913	57276	5053		3	446	69	167	3535		3	46	8	293	194		3	3029
4	8130	664	1191	27794		4	24398	1906	7110	81368		4	9	5	28	31		4	20182	3995	10232	148690		4	52	52	22	219		4	17519	1284	2164	84274		4	18912	358	17666	3428		4	356	99	326	3902		4	24
5	5114	1103	3654	34343		5	7082	509	822	29374		5	357	19	55	178		5	220	32	82	445		5	112	62	40	209		5	92938	1810	3290	96899		5	53	22	29	313		5	5752	797	2355	48720		5	527
6	4637	884	5463	5848		6	6614	1047	2883	46030		6	26	7	31	128		6	51	15	53	287		6	23582	90	168	2167		6	12121	2002	5258	76208		6	18914	140	5630	4091		6	6292	1481	2631	40578		6	67
7	31	11	15	247		7	266	40	90	1384		7	49	15	62	301		7	3764	740	122952	15816		7	57	220	101	212		7	43	12	30	215		7	223	73	11558	1136		7	13773	1816	5772	85244		7	1419
8	3769	736	1619	22244		8	45694	5908	17774	254296		8	47	7	29	220		8	4209	477	659	16702		8	22210	33970	9028	114625		8	63	42	59	405		8	66	61	49	359		8	263	53	107	1613		8	97
9	2954	650	1477	20116		9	4924	543	2375	26573		9	4	7	16	38		9	186	74	98	686		9	15251	199970	7812	5907		9	18898	3244	7499	111275		9	12368	3078	5174	72123		9						9	64
10	2478	700	1415	17646		10	115907	31768	1503	9259		10	25	5	14	174		10						10	11506	138395	5575	7089		10	17763	2641	6682	102434		10	9955	1684	4219	55877		10	1989	401	2729	15941		10	63
11	2195	363	751	9856		11	37	13	12	107		11	94	10	25	77		11						11	23490	3892	9458	144528		11	10567	1764	3206	53116		11	6608	1363	2617	40126		11	7868	1291	3122	46397		11	50
12	5873	827	2418	23119		12	51	27	54	149		12	42	22	151	208		12						12	8418	122574	4566	3354		12	73	56	69	388		12	16858	2525	6583	99014		12	14737	2548	6108	83587		12	51
13	2562	464	968	15492		13	26	6	13	87		13	42	7	53	61		13						13						13	691	154	939	3392		13	12089	1667	5241	70026		13	7929	406	633	23964		13	9122
14	2486	455	1173	16123		14	2333	775	2101	47568		14	23	14	83	158		14						14						14	15222	1880	6116	87165		14	339	23	67	1342		14	45	28	82	134		14	5641
15	108	8	15	261		15	1076	48	85	2964		15	6	2	34	41		15						15						15	13741	2805	5971	84868		15	505	120	37536	1114		15	4608	737	3895	31830		15	98
16	2988	814	1487	19809		16	161	80	61	1125		16	24	3	76	189		16						16						16	32310	5279	12875	178695		16	6112	1156	2906	39602		16	27347	209	932	10942		16	214
17	894	289	450	6055		17	33	8	7	104		17	916	156	435	5095		17						17						17	4276	1784	2630	56373		17	8031	1524	3532	54711		17	2686	19684	1047	7012		17	5523
18	2067	397	814	12304		18	155	35	30	601		18	54	11	23	145		18						18						18	13470	2164	3790	92444		18	7989	3627	2768	51320		18	2181	1087	603	18503		18	5
Sanga	UG01					WASH	UG02					WASH	UG03					Sanga	UG04					Cross	UG05					Sanga	UG06					Cross	UG07					WASH	UG08					Cross	UG09
Time Point	Tb	Tc	Tt	Tv		Time Point	Tb	Tc	Tt	Tv		Time Point	Tb	Tc	Tt	Tv		Time Point	Tb	Tc	Tt	Tv		Time Point	Tb	Tc	Tt	Tv		Time Point	Tb	Tc	Tt	Tv		Time Point	Tb	Tc	Tt	Tv		Time Point	Tb	Tc	Tt	Tv		Time Point	Tb
1	633	388	32843	9882		1	53	27	27	98		1	29	3	22	62		1	586	33	59	1542		1	2154	902	36430	6627		1	98	57	73	4077		1	1989	353	386	14682		1	593	163	271	2936		1	8
2	6020	735	1768	32633		2	4055	49	44	293		2	21853	9	53	39		2	172	32	217	876		2	1097	193	363	11809		2	3099	280	1200	15058		2	893	123	398	7594		2	781	57	171	2948		2	1
3	3595	1468	41574	16721		3	449	206	635	11967		3	669	11	68	704		3	199	64	9610	647		3	77	28	6006	149		3	329	128	452	4583		3	2916	275	819	16830		3	9	1	11	21		3	12609
4	762	256	62278	1431		4	49	9	32	186		4	24	1	18	61		4	682	64	252	3178		4	270	154	6798	932		4	10626	132	234	6194		4	60	6	23	351		4	8	1	7	16		4	3818
5	6528	1208	55164	43112		5	218	120	337	4805		5	282	27	93	862		5						5	503	263	2776	4104		5	3707	543	2188	18751		5	702	679	909	22843		5	2260	312	839	12979		5	883
6						6	727	70	417	2951		6	73	117	248	6839		6	18	7	49	768		6	4	4	96	18		6	1606	264	35861	3979		6	1	1	2	30		6	1	1	14	21		6	398
7						7	988	142	171	6526		7	63560	235	588	10659		7	86	7	29	1886		7	57	20	57	40		7	2229	598	48604	14793		7	6	4	18	29		7	1245	104	490	6747		7	2
8						8	608	344	8675	5172		8	1451	167	530	9574		8	302	36	131	1363		8	54	16	348	178		8	13883	18	65	181		8	2349	566	947	8816		8	1510	217	1284	7694		8	262
9						9	4291	764	1513	32650		9	244	20	104	537		9	883	118	228	8660		9	39	27	56	49		9	907	134	402	6235		9	504	41	70	1378		9	733	92	534	4233		9	2731
10						10	362	13	34	246		10	1674	268	27106	1362		10	4369	623	1168	22692		10	202	24	109	513		10	47	10	53	116		10	1116	263	2905	14298		10	1280	219	1377	8652		10	7361
11						11	3496	382	1087	18054		11	2282	592	26449	4949		11	1134	253	1076	12223		11	726	90	318	3341		11	2159	162	11122	5960		11	2691	156	307	8157		11	76	37	130	3080		11	2218
12						12	3276	327	1000	17799		12						12	958	127	746	5278		12	766	142	390	2966		12	866	169	404	10029		12	2	1	4	14		12	580	54	285	2950		12	17
13						13	6675	639	1040	27840		13						13	8342	762	2186	33754		13	1849	419	9379	8079		13	1574	208	833	14976		13	3	1	29	13		13						13	3037
14						14	78	9	31	550		14	392	126	12197	2278		14	2889	293	934	16237		14	327	25	131	1436		14	265	119	9041	6205		14	5	5	23	15		14	660	113	963	3580		14	2016
15						15	1001	240	569	9203		15	3360	980	39933	11135		15	2363	909	39402	9988		15	39	23	74	82		15	561	361	20698	8035		15	9	3	49	45		15	475	67	715	2428		15	1951
16						16	3699	336	634	28471		16						16	160	77	130	1813		16	6	3	3	41		16						16	4	5	5	27		16	8	4	6	11		16	20
17						17	482	54	221	2339		17	2	1	4	2		17	1732	363	508	6902		17	7	1	8	34		17	1031	119	187	7324		17	16	13	50	888		17	60	74	15	1302		17	3491
18						18	2378	186	945	11758		18	11	1	20	53		18	1835	454	21294	5252		18	16	5	12	30		18	67	6	57	166		18	2588	329	2212	13318		18	795	38	72	2309		18	19183
[truncated: 67 more columns]

## Sheet: S3E average sp count v time
Table S3E
Herd average read counts for each trypanosome species at each timepoint
A: Adidome										B: Accra
Time Point	Tb	Tc	Tt	Tv						Time Point	Tb	Tc	Tt	Tv
1	13020.5	1022.93	2037.73	24483.9						1	4594.42	254.684	6186.63	8247.63
2	13199.2	446.375	2245.69	16731						2	3981.95	252.211	3303.11	9264.16
3	8407.62	828.125	10038.4	17151.1						3	5585.16	195.579	5249.58	5347.11
4	8645.56	927.75	3070.69	29870.6						4	5971.47	151	4013.79	5225.16
5	12522.8	1862.56	1860.44	33853.8						5	2062.94	346.812	14183.7	11044.6
6	6505.44	1064.81	3012.62	20489.6						6	1000.33	240.056	4287.5	6811.28
7	3171.69	484.562	11016.2	18664.1						7	4695	256.167	10666	8246.5
8	12267.7	3979.6	4632.93	68683.6						8	11803.3	122.889	2307.5	3002.83
9	7118.2	14267.6	2408.4	29328						9	1307.11	255.833	3884.5	7581.06
10	13214.9	12151.7	2400.93	29186.9						10	1278.06	224.412	5686.06	5455.82
11	8164.5	1170.21	2445.29	31957.6						11	2238.19	201.688	5748.25	4724.75
12	6472.21	9748.71	7027.79	33865						12	818.133	105	3416.93	4654.27
13	7622.92	718.462	2199.85	26803.8						13	3020.93	386.214	9880.21	11818
14	6040.42	1222	2501.25	36865.2						14	3875.65	338.176	4085.47	7087.24
15	5335.92	613.846	5158.08	21903.5						15	1917.24	354.176	10377.8	9450
16	10482	1703.15	3032.38	46391.1						16	2955.6	205.067	5320.53	6832.47
17	4346.62	2298.92	1743.62	29069.7						17	2986.53	102.353	2950.59	3962.59
18	7750.75	992.75	1629.75	29552.2						18	2494.69	265.125	4530.19	7391.44
	8571.6	3083.56	3803.45	30269.5							3477.04	236.525	5893.24	7008.16
Mann Whitney U test (Wilcoxon rank-sum)
Adidome
Vivax v congolense. Different p=2e-10
Vivax v brucei. Different p=2e-10
Vivax v theileri different
Brucei v theileri different p=1e-5
Brucei v Congolense different 8 e-5
Theileri v congolense different 0.005
Accra
Vivax v congolense different 3e-7
Vivax v brucei. Different 4 e-7
Vivax v theileri not different 0.09
Brucei v theileri different 0.005
Brucei v Congolense different 3e-7
Theileri v congolense different 3e-7

## Sheet: S3F av reads 2 year by gender
Table S3F
Average read counts per cow over 18 timepoints separated by gender
				averages
UG01	63799.8	Sanga	B
UG03	17000.9	WASH	B
UG04	14235.9	Sanga	B
UG11	6318.33	WASH	B
UG12	1854.7	Sanga	B	18754.9
UG15	18535.6	WASH	B
UG17	10725.2	Cross	B
UG18	9967.72	Cross	B
UG20	26355.6	WASH	B
UG02	13062.3	WASH	H
UG05	6350.78	Cross	H
UG06	17911.6	Sanga	H
UG07	7620.11	Cross	H
UG08	4807	WASH	H
UG09	40734.1	Cross	H	16824
UG10	15874.7	Cross	H
UG13	31975.1	Cross	H
UG14	28676.1	WASH	H
UG16	9206.4	Cross	H
UG19	8845.56	Cross	H
Ad41	20480.6	Sanga	B
Ad44	49569.2	Sanga	B
Ad45	95083.3	Sanga	B
Ad46	86888.7	Sanga	B
Ad49	12686.9	Sanga	B
Ad51	42598.1	Sanga	B	51571.1
Ad52	10785.3	Sanga	B
Ad53	104513	Sanga	B
Ad83	41534.9	Sanga	B
Ad42	52359.9	Sanga	H
Ad43	637.444	Sanga	H
Ad47	41195.3	Sanga	H		without Ad43
Ad48	35014.6	Sanga	H	38720	45067.1
Ad54	65089	Sanga	H
Ad55	9813.67	Sanga	H
Ad56	66930.1	Sanga	H

## Sheet: S3G av reads 2 years by breed
Table XX
Average read counts per cow in Accra over 2 years separated by breed
UG05	6350.78	Cross	averages
UG07	7620.11	Cross
UG09	40734.1	Cross
UG10	15874.7	Cross
UG13	31975.1	Cross	15700
UG16	9206.4	Cross
UG17	10725.2	Cross
UG18	9967.72	Cross
UG19	8845.56	Cross
UG01	63799.8	Sanga
UG04	14235.9	Sanga
UG06	17911.6	Sanga	24450.5
UG12	1854.7	Sanga
UG02	13062.3	WASH
UG03	17000.9	WASH
UG08	4807	WASH
UG11	6318.33	WASH	16393.7
UG14	28676.1	WASH
UG15	18535.6	WASH
UG20	26355.6	WASH

## Sheet: S3H Adidome species counts
Table S3H
Read counts for trypanosomes species in individual cattle at Adidome
All cattle were Sanga
	Ad41					Ad42						Ad43						Ad44						Ad45						Ad46						Ad47						Ad48						Ad49
Time Point	Tb	Tc	Tt	Tv		Time Point	Tb	Tc	Tt	Tv		Time Point	Tb	Tc	Tt	Tv		Time Point	Tb	Tc	Tt	Tv		Time Point	Tb	Tc	Tt	Tv		Time Point	Tb	Tc	Tt	Tv		Time Point	Tb	Tc	Tt	Tv		Time Point	Tb	Tc	Tt	Tv		Time Point	Tb
1						1	68034	932	3104	33832		1	126	14	29	143		1	4204	842	3762	45790		1	2231	1127	3243	34560		1	2079	1019	2697	44528		1	102	25	41	220		1	1760	444	2907	14135		1	1316
2	936	154	5238	7934		2	4688	773	2793	32277		2	204	232	28	157		2	4905	890	2810	31593		2	17607	153	5892	1056		2	14601	1466	5356	60891		2	123	4	23	160		2	158	4	15	112		2	43
3	5636	3690	6967	8797		3	410	272	336	7648		3	63	63	31	217		3	114	12	152	402		3	75660	2002	43512	34974		3	2772	913	57276	5053		3	446	69	167	3535		3	46	8	293	194		3	3029
4	8130	664	1191	27794		4	24398	1906	7110	81368		4	9	5	28	31		4	20182	3995	10232	148690		4	52	52	22	219		4	17519	1284	2164	84274		4	18912	358	17666	3428		4	356	99	326	3902		4	24
5	5114	1103	3654	34343		5	7082	509	822	29374		5	357	19	55	178		5	220	32	82	445		5	112	62	40	209		5	92938	1810	3290	96899		5	53	22	29	313		5	5752	797	2355	48720		5	527
6	4637	884	5463	5848		6	6614	1047	2883	46030		6	26	7	31	128		6	51	15	53	287		6	23582	90	168	2167		6	12121	2002	5258	76208		6	18914	140	5630	4091		6	6292	1481	2631	40578		6	67
7	31	11	15	247		7	266	40	90	1384		7	49	15	62	301		7	3764	740	122952	15816		7	57	220	101	212		7	43	12	30	215		7	223	73	11558	1136		7	13773	1816	5772	85244		7	1419
8	3769	736	1619	22244		8	45694	5908	17774	254296		8	47	7	29	220		8	4209	477	659	16702		8	22210	33970	9028	114625		8	63	42	59	405		8	66	61	49	359		8	263	53	107	1613		8	97
9	2954	650	1477	20116		9	4924	543	2375	26573		9	4	7	16	38		9	186	74	98	686		9	15251	199970	7812	5907		9	18898	3244	7499	111275		9	12368	3078	5174	72123		9						9
10	2478	700	1415	17646		10	115907	31768	1503	9259		10	25	5	14	174		10						10	11506	138395	5575	7089		10	17763	2641	6682	102434		10	9955	1684	4219	55877		10	1989	401	2729	15941		10	63
11	2195	363	751	9856		11	37	13	12	107		11	94	10	25	77		11						11	23490	3892	9458	144528		11	10567	1764	3206	53116		11	6608	1363	2617	40126		11	7868	1291	3122	46397		11	50
12	5873	827	2418	23119		12	51	27	54	149		12	42	22	151	208		12						12	8418	122574	4566	3354		12	73	56	69	388		12	16858	2525	6583	99014		12	14737	2548	6108	83587		12	51
13	2562	464	968	15492		13	26	6	13	87		13	42	7	53	61		13						13						13	691	154	939	3392		13	12089	1667	5241	70026		13	7929	406	633	23964		13	9122
14	2486	455	1173	16123		14	2333	775	2101	47568		14	23	14	83	158		14						14						14	15222	1880	6116	87165		14	339	23	67	1342		14	45	28	82	134		14	5641
15	108	8	15	261		15	1076	48	85	2964		15	6	2	34	41		15						15						15	13741	2805	5971	84868		15	505	120	37536	1114		15	4608	737	3895	31830		15	98
16	2988	814	1487	19809		16	161	80	61	1125		16	24	3	76	189		16						16						16	32310	5279	12875	178695		16	6112	1156	2906	39602		16	27347	209	932	10942		16	214
17	894	289	450	6055		17	33	8	7	104		17	916	156	435	5095		17						17						17	4276	1784	2630	56373		17	8031	1524	3532	54711		17	2686	19684	1047	7012		17	5523
18	2067	397	814	12304		18	155	35	30	601		18	54	11	23	145		18						18						18	13470	2164	3790	92444		18	7989	3627	2768	51320		18	2181	1087	603	18503		18	5
[truncated: 38 more columns]

## Sheet: S3I Accra species counts
Table XX
Read counts for individual trypanosomes species allocated to individual cattle for each time point at the University of Ghana research farm in Greater Accra
Cattle breed is indicated; WASH, West African Short Horn; Cross, a bit of a mixture
Sanga	UG01					WASH	UG02					WASH	UG03					Sanga	UG04					Cross	UG05					Sanga	UG06					Cross	UG07					WASH	UG08					Cross	UG09
Time Point	Tb	Tc	Tt	Tv		Time Point	Tb	Tc	Tt	Tv		Time Point	Tb	Tc	Tt	Tv		Time Point	Tb	Tc	Tt	Tv		Time Point	Tb	Tc	Tt	Tv		Time Point	Tb	Tc	Tt	Tv		Time Point	Tb	Tc	Tt	Tv		Time Point	Tb	Tc	Tt	Tv		Time Point	Tb
1	633	388	32843	9882		1	53	27	27	98		1	29	3	22	62		1	586	33	59	1542		1	2154	902	36430	6627		1	98	57	73	4077		1	1989	353	386	14682		1	593	163	271	2936		1	8
2	6020	735	1768	32633		2	4055	49	44	293		2	21853	9	53	39		2	172	32	217	876		2	1097	193	363	11809		2	3099	280	1200	15058		2	893	123	398	7594		2	781	57	171	2948		2	1
3	3595	1468	41574	16721		3	449	206	635	11967		3	669	11	68	704		3	199	64	9610	647		3	77	28	6006	149		3	329	128	452	4583		3	2916	275	819	16830		3	9	1	11	21		3	12609
4	762	256	62278	1431		4	49	9	32	186		4	24	1	18	61		4	682	64	252	3178		4	270	154	6798	932		4	10626	132	234	6194		4	60	6	23	351		4	8	1	7	16		4	3818
5	6528	1208	55164	43112		5	218	120	337	4805		5	282	27	93	862		5	3	3	8	18		5	503	263	2776	4104		5	3707	543	2188	18751		5	702	679	909	22843		5	2260	312	839	12979		5	883
6						6	727	70	417	2951		6	73	117	248	6839		6	18	7	49	768		6	4	4	96	18		6	1606	264	35861	3979		6	1	1	2	30		6	1	1	14	21		6	398
7						7	988	142	171	6526		7	63560	235	588	10659		7	86	7	29	1886		7	57	20	57	40		7	2229	598	48604	14793		7	6	4	18	29		7	1245	104	490	6747		7	2
8						8	608	344	8675	5172		8	1451	167	530	9574		8	302	36	131	1363		8	54	16	348	178		8	13883	18	65	181		8	2349	566	947	8816		8	1510	217	1284	7694		8	262
9						9	4291	764	1513	32650		9	244	20	104	537		9	883	118	228	8660		9	39	27	56	49		9	907	134	402	6235		9	504	41	70	1378		9	733	92	534	4233		9	2731
10						10	362	13	34	246		10	1674	268	27106	1362		10	4369	623	1168	22692		10	202	24	109	513		10	47	10	53	116		10	1116	263	2905	14298		10	1280	219	1377	8652		10	7361
11						11	3496	382	1087	18054		11	2282	592	26449	4949		11	1134	253	1076	12223		11	726	90	318	3341		11	2159	162	11122	5960		11	2691	156	307	8157		11	76	37	130	3080		11	2218
12						12	3276	327	1000	17799		12						12	958	127	746	5278		12	766	142	390	2966		12	866	169	404	10029		12	2	1	4	14		12	580	54	285	2950		12	17
13						13	6675	639	1040	27840		13						13	8342	762	2186	33754		13	1849	419	9379	8079		13	1574	208	833	14976		13	3	1	29	13		13						13	3037
14						14	78	9	31	550		14	392	126	12197	2278		14	2889	293	934	16237		14	327	25	131	1436		14	265	119	9041	6205		14	5	5	23	15		14	660	113	963	3580		14	2016
15						15	1001	240	569	9203		15	3360	980	39933	11135		15	2363	909	39402	9988		15	39	23	74	82		15	561	361	20698	8035		15	9	3	49	45		15	475	67	715	2428		15	1951
16						16	3699	336	634	28471		16						16	160	77	130	1813		16	6	3	3	41		16						16	4	5	5	27		16	8	4	6	11		16	20
17						17	482	54	221	2339		17	2	1	4	2		17	1732	363	508	6902		17	7	1	8	34		17	1031	119	187	7324		17	16	13	50	888		17	60	74	15	1302		17	3491
18						18	2378	186	945	11758		18	11	1	20	53		18	1835	454	21294	5252		18	16	5	12	30		18	67	6	57	166		18	2588	329	2212	13318		18	795	38	72	2309		18	19183
[truncated: 58 more columns]

[truncated: 1 more sheets: S3J average per cow for 2 yr]
